# Supplementary material for: Activation of Salmonella Typhi-Specific Regulatory T Cells in Typhoid Disease in a Wild-Type S. Typhi Challenge Model
Source: PLoS Pathog. 2015 May 22;11(5):e1004914. doi: 10.1371/journal.ppat.1004914 (PMC4441490; doi:10.1371/journal.ppat.1004914)
Supplement: S1 Table — (XLSX) [file ppat.1004914.s004.xlsx]

## Sheet: Sheet1
	Table S1. Monoclonal antibodies for mass cytometry staining
		Metal	Molecule	Clone	Source
	1	167Er	CD27	L128	Fluidigm
	2	174Yb	CD4	SK3	Fluidigm
	3	146Nd	CD8	RPA-T8	Fluidigm
	4	151Eu	CD25	M-A251	in house
	5	170Er	CD3	UCHT1	Fluidigm
	6	160Gd	CD39	A1	Fluidigm
	7	149Sm	integrin a4b7	ACT-1	in house
	8	159Tb	CCR7/CD197	G043H7	Fluidigm
	9	169Tm	CD45RA	HI100	Fluidigm
	10	142Nd	LFA1/CD11a	HI111	Fluidigm
	11	141Pr	CCR6	G034E3	Fluidigm
	12	Qdot 800	CD19	SJ25-C1	Fluidigm
	13	Qdot 705	CD14	TuK4	Fluidigm
	14	153Eu	CD62L	DREG-56	Fluidigm
	15	165Ho	IFN-g	B27	Fluidigm
	16	164Dy	IL-17A	N49-653	Fluidigm
	17	152Sm	TNF-a	Mab11	Fluidigm
	18	166Er	IL-10	JES3-9D7	Fluidigm
	19	175Lu	Perforin	B-D48	Fluidigm
	20	162Dy	FoxP3	PCH101	Fluidigm
	21	147Sm	CTLA4/CD152	L3D10	in house
	22	158Nd	CD69	FN50	in house
